# Supplementary material for: Adipocyte-derived exosomes from obstructive sleep apnoea rats aggravate MASLD by TCONS_00039830/miR-455-3p/Smad2 axis
Source: Commun Biol. 2024 Apr 23;7:492. doi: 10.1038/s42003-024-06171-z (PMC11039760; doi:10.1038/s42003-024-06171-z)
Supplement: Supplementary file 2 — Supplementary Data 1 [file 42003_2024_6171_MOESM2_ESM.xls]

gene_id	gene_name	gene_locus	N_FPKM	C_FPKM	log2FoldChange	pvalue	padj
XLOC_073432	XLOC_073432	2:87009317-87038836	0	0.331243333333333	-12.2283897157247	6.66394904934345e-12	9.9375160205827e-09
XLOC_014790	XLOC_014790	1:240793191-240826957	0	0.295319	-12.2507824418408	8.67792133045807e-12	1.2221887980469e-08
XLOC_115450	XLOC_115450	6:102105360-102140561	0	0.245466	-12.0299208803532	1.89497871377639e-11	2.51654535688691e-08
XLOC_079185	XLOC_079185	20:5425094-5431131	1.20039033333333	0	11.8287386441099	1.12094423175362e-10	1.29168441905391e-07
XLOC_142527	XLOC_142527	X:112176875-112198695	0.232767	0	11.3282607853448	5.74272262646206e-09	4.54949254073249e-06
ENSRNOG00000004438	Cntn1	7:133400485-133588464	1.14184633333333	0.264977333333333	2.9544894514897	2.51748161676455e-08	1.87800008337963e-05
XLOC_031980	XLOC_031980	12:46514466-46545642	0.173104	0	11.2354277521833	7.79808240369424e-08	4.88547084296831e-05
XLOC_044004	XLOC_044004	15:52846444-52919635	0	0.559434666666667	-14.308857551974	7.90123878985841e-08	4.88547084296831e-05
ENSRNOG00000052491	AABR07060620.1	4:86698113-86833259	0	0.0245416666666667	-10.6705786656499	3.24857211491957e-07	0.000173905295809119
XLOC_023928	XLOC_023928	11:29691-83588	0	0.460856	-13.5430224171484	3.29275144918847e-07	0.000173905295809119
XLOC_030043	XLOC_030043	12:36397971-36492924	0	0.237367333333333	-13.403639145778	5.24659119785253e-07	0.000250955346144829
ENSRNOG00000053032	AABR07026921.1	17:4896613-4921065	0	0.127986666666667	-10.5640736214089	6.89995235854491e-07	0.000312358379002629
XLOC_097331	XLOC_097331	4:77447568-77453317	0	0.773218	-11.0586836432648	1.35126528542694e-06	0.000570932104180972
XLOC_019312	XLOC_019312	10:93074437-93082133	0.309767666666667	0	10.2263620591407	2.32675378572001e-06	0.000950926524353483
XLOC_075711	XLOC_075711	2:194347415-194403209	0	0.228886333333333	-12.5989126784984	2.36315612931519e-06	0.000950926524353483
XLOC_049913	XLOC_049913	16:19562338-19573520	0.262363666666667	0	10.4929398034851	2.46105796970368e-06	0.000974848134218094
XLOC_043652	XLOC_043652	15:40390593-40466843	0	0.142530333333333	-12.3883193218153	4.40922933971223e-06	0.00164379960280948
XLOC_143696	XLOC_143696	X:19732647-19761194	0.324869	0	12.1684205465311	5.23958250430064e-06	0.00192505298647139
XLOC_063968	XLOC_063968	19:9300039-9399173	0.128323333333333	0	12.5810366127422	5.6851596161532e-06	0.00202992227364929
XLOC_064568	XLOC_064568	19:26449489-26522637	0	0.14186	-12.2855551846987	6.43828175029667e-06	0.00220931838580881
ENSRNOG00000057536	AABR07056415.1	7:24514228-24529388	0	0.141294333333333	-10.0255905784968	6.79864867152975e-06	0.00229803389962601
XLOC_039203	XLOC_039203	14:94520998-94534242	0	0.211129	-10.3883546277096	1.82799842634724e-05	0.00514906534514766
XLOC_024808	XLOC_024808	11:45179051-45185110	0.281796333333333	0	9.768496295515	2.31650119375987e-05	0.00634407238000803
XLOC_007834	XLOC_007834	1:1522700-1558784	0	0.176880333333333	-11.6124744266479	2.32731936152715e-05	0.00634407238000803
ENSRNOG00000057633	LOC100909609	1:206527987-206573249	0	0.0800846666666667	-10.8290602509157	3.08886082477585e-05	0.00815684487175966
XLOC_019485	XLOC_019485	10:98549777-98555906	0	0.256924333333333	-9.61288477739562	4.81925297304838e-05	0.0115467943150154
XLOC_017643	XLOC_017643	10:47826548-47857320	0.179385333333333	0	11.4697562623675	5.19990926895387e-05	0.0123198971847897
ENSRNOG00000059338	LOC102549714	7:60282326-60323609	0	2.296023	-15.0694680976782	5.36398403689596e-05	0.0125377318617148
XLOC_132754	XLOC_132754	9:7890245-7902248	0.138690333333333	0	9.7300410696745	5.39076475455372e-05	0.0125377318617148
XLOC_024766	XLOC_024766	11:43606365-43637272	0	0.161576	-11.2397888614009	6.09689071652446e-05	0.013558094434615
ENSRNOG00000000633	Rhobtb1	20:20638537-20766244	14.496078	5.802486	1.45358478061534	6.25808959914692e-05	0.0137955503850412
XLOC_086072	XLOC_086072	3:168662596-168693905	0.213489666666667	0	11.739310039122	7.22341740405543e-05	0.0153883071101016
XLOC_104686	XLOC_104686	5:173629345-173635675	0.215770333333333	0	9.4506396567478	7.44435031541073e-05	0.0157268104038314
ENSRNOG00000060518	AABR07015057.1	14:46517584-46654177	310.725948333333	74.6907513333333	2.24216568878042	8.23626029116603e-05	0.0171145438230615
ENSRNOG00000054984	AABR07026483.1	16:78236947-78404678	0.025641	0	11.0695677981388	8.68283261627287e-05	0.017895812167084
XLOC_061383	XLOC_061383	18:70240010-70248178	0	0.230231666666667	-9.87239005924593	0.000117876068946319	0.0233459079988917
XLOC_044654	XLOC_044654	15:96308539-96409731	0	0.305989333333333	-13.8670024151726	0.000124987677849508	0.0243907341760439
XLOC_007587	XLOC_007587	1:275012482-275055852	0.628016666666667	0	13.6679334680669	0.000128118350561629	0.0246930292215265
XLOC_121826	XLOC_121826	7:31953710-31968539	0	0.249281666666667	-10.8104036953788	0.000153534133942174	0.0292649911997598
ENSRNOG00000057072	Slc12a3	19:11105900-11144641	0.585916333333333	0.0544286666666667	3.57177579261139	0.000160591164384153	0.0301566415429827
ENSRNOG00000057496	LOC103691157	1:128398115-128419758	0	0.05031	-9.06620818606008	0.000167437699718104	0.0307587907648815
XLOC_073678	XLOC_073678	2:101390804-101412124	0.165984666666667	0	10.8014615359502	0.000185655636747232	0.0334121178691982
XLOC_000254	XLOC_000254	1:11793518-11804083	0	0.0996813333333333	-9.00834781645925	0.000187604334265989	0.0334926582956134
XLOC_042173	XLOC_042173	14:114704608-114724961	0.164594	0	10.7593190161568	0.000194943170139228	0.0343605347590346
XLOC_079557	XLOC_079557	20:15538599-15562494	0.149218333333333	0	10.8509018418401	0.000195176403506804	0.0343605347590346
XLOC_029098	XLOC_029098	12:8356268-8491707	0.145478	0	13.2012232211397	0.000203352532917549	0.0354357214678892
ENSRNOG00000040108	RGD1565355	4:14001761-14249749	41.6358656666667	11.3649016666667	1.81202311704582	0.000204079339446642	0.0354357214678892
XLOC_032468	XLOC_032468	13:28248733-28259348	0.127718	0	9.37087842393547	0.000235157177912663	0.0382506025160865
ENSRNOG00000051933	AABR07068043.1	9:79288535-79361952	0.277768	2.27462366666667	-2.92634368031203	0.000238054944811066	0.038279226627034
XLOC_046574	XLOC_046574	15:70843234-70873607	0	0.114212333333333	-10.7558838612465	0.000245648342624576	0.0391662335463876
ENSRNOG00000057936	AABR07014218.1	14:5618162-5650911	0	0.089424	-10.4953608988956	0.000278713150077315	0.0438262478203828
ENSRNOG00000015149	Nrg4	8:59769886-59849490	5.44434366666667	1.050549	2.76019420555627	0.000280228577314626	0.0438262478203828
XLOC_063984	XLOC_063984	19:9553359-9558262	0	0.201576333333333	-8.93725874306406	0.000291212246761815	0.0444730220943299
XLOC_076099	XLOC_076099	2:205592936-205621668	0.110238333333333	0	10.5818648927787	0.000305159822371007	0.0463239919576491
XLOC_113189	XLOC_113189	6:10768320-10843255	1.89091066666667	0.07645	4.5903564608018	0.000319282977988134	0.0481794212796262
ENSRNOG00000057519	AABR07029470.1	10:29635447-29773213	0	0.021016	-10.4358721276854	0.000329848820313134	0.0491322696531631
