# Supplementary material for: Adipocyte-derived exosomes from obstructive sleep apnoea rats aggravate MASLD by TCONS_00039830/miR-455-3p/Smad2 axis
Source: Commun Biol. 2024 Apr 23;7:492. doi: 10.1038/s42003-024-06171-z (PMC11039760; doi:10.1038/s42003-024-06171-z)
Supplement: Supplementary file 3 — Supplementary Data 2 [file 42003_2024_6171_MOESM3_ESM.xls]

gene_id	gene_name	gene_locus	N_FPKM	C_FPKM	log2FoldChange	pvalue	padj
ENSRNOG00000016552	Hmgcs1	2:52431601-52445055	29.6517423333333	264.297831333333	-3.10442856993755	8.21359146115034e-31	2.08222757131622e-26
ENSRNOG00000007234	Cyp51	4:27175243-27194018	18.0003143333333	119.087771333333	-2.68776461262958	1.50114791715845e-27	1.90278004239419e-23
ENSRNOG00000009550	Sqle	7:99609191-99624732	1.48319233333333	24.4903006666667	-4.02063712053725	5.61330235276947e-24	3.55757069862647e-20
ENSRNOG00000020989	Tm7sf2	1:221425987-221431713	4.177511	39.7450776666667	-3.2085830618031	9.48611065178055e-23	4.80964782266578e-19
ENSRNOG00000016690	Idi1	17:57976268-57984036	3.60904666666667	32.0421573333333	-3.10652795770173	2.93062940766126e-22	1.23823976856034e-18
ENSRNOG00000009019	Slc6a6	4:123642210-123713464	1.857824	10.1422053333333	-2.39703544738401	5.07935610389643e-19	1.83447286904916e-15
ENSRNOG00000032297	Msmo1	16:26859397-26875973	15.709667	91.2117613333333	-2.50608841438703	5.7890351277635e-19	1.83447286904916e-15
ENSRNOG00000005985	Kcnma1	15:344360-1047956	0.857112	0.0348876666666667	4.61037272589576	1.81587976066472e-16	5.11492975695682e-13
ENSRNOG00000000967	Aacs	12:36512393-36555694	0.419481333333333	3.82905	-3.15607415416458	2.10414048591777e-14	5.33420654585013e-11
ENSRNOG00000005420	Abcg8	6:7961413-7980708	0.555999	8.02018666666667	-3.86490116643691	3.0337689883559e-14	6.99173432943731e-11
ENSRNOG00000013241	Cyp2c24	1:258074860-258139176	0.102420333333333	2.31430133333333	-4.45325991805857	4.0062646041482e-14	8.46356783164675e-11
ENSRNOG00000020776	Dhcr7	1:217018916-217034904	12.3676543333333	54.4056156666667	-2.07186617886515	6.84414459815465e-14	1.3346608439063e-10
ENSRNOG00000043377	Fdps	2:188392858-188413219	44.6322923333333	167.488489666667	-1.83423605834644	7.77816093474576e-13	1.40845827040528e-09
ENSRNOG00000019189	Acat2	1:47972399-47992653	1.88921933333333	9.96845733333333	-2.36187835882647	1.30788247411813e-12	2.21040857342458e-09
ENSRNOG00000021314	Fdft1	15:46339249-46367302	20.0168443333333	62.3390286666667	-1.59692697275792	5.03248954336449e-12	7.97366515086458e-09
ENSRNOG00000009488	Cyp7a1	5:19358734-19368431	382.757161333333	66.6064356666667	2.54591766101651	1.9853618057567e-11	2.51654535688691e-08
ENSRNOG00000018755	Acss2	3:151032952-151075856	9.29497466666667	31.160099	-1.71026287945696	4.61605034374208e-11	5.57245201258122e-08
ENSRNOG00000017100	LOC108348078	17:89704102-89741321	7.26000866666667	0	16.9789684114975	1.35347631378185e-10	1.49182513176885e-07
ENSRNOG00000047967	Arhgef19	5:159755535-159773699	3.93080333333333	16.0678636666667	-1.97344488314833	4.52705967389041e-10	4.78189540803315e-07
ENSRNOG00000011200	Bhmt	2:23236575-23256158	318.885244	1337.06201133333	-2.00931250236905	6.11984837270542e-10	6.2057710438582e-07
ENSRNOG00000021924	Cyp2c22	1:259257657-259287684	1652.62056466667	619.786072	1.4622642484628	1.2633323104714e-09	1.23179759241386e-06
ENSRNOG00000016166	Pdlim1	1:259308296-259357056	32.8549586666667	12.8368663333333	1.40148410547705	1.60692334401719e-09	1.50878198867333e-06
ENSRNOG00000050944	AABR07065768.1	6:140485452-140587562	3.18105033333333	0	16.9380944201238	1.95294293356453e-09	1.76818058245695e-06
ENSRNOG00000020480	Fads1	1:226234074-226249138	57.357212	196.289367666667	-1.7413432112564	2.87201580347159e-09	2.5106369873727e-06
ENSRNOG00000012067	Fam111a	1:229003961-229019527	0.101705	6.42608333333333	-5.91674234594557	3.04999209037961e-09	2.57734498277378e-06
ENSRNOG00000011820	Acpp	8:112834707-112884077	1.57771466666667	6.4431	-2.01009435010482	4.19463215264407e-09	3.43026192586064e-06
ENSRNOG00000004438	Cntn1	7:133400485-133588464	1.14184633333333	0.264977333333333	2.9544894514897	2.51748161676455e-08	1.87800008337963e-05
ENSRNOG00000013408	Npas2	9:45901741-46081880	0.307063666666667	1.824262	-2.49662748977759	2.5187173221927e-08	1.87800008337963e-05
ENSRNOG00000054459	Mboat7	1:64101018-64113792	0	3.67440333333333	-14.4951192758278	2.71965424007414e-08	1.96988441828913e-05
ENSRNOG00000013072	Plxna4	4:59445767-59809321	1.12797133333333	3.36107633333333	-1.5142696915223	2.84572603650115e-08	2.00394446531502e-05
ENSRNOG00000057089	LOC103691744	2:264746485-264765085	52.1993726666667	154.959452	-1.51235409978038	3.33654401503528e-08	2.28607371149079e-05
ENSRNOG00000011161	Slc2a12	1:24003625-24056373	1.40692666666667	0.262748666666667	2.46214283292473	6.87528631201317e-08	4.58672061304858e-05
ENSRNOG00000020696	Pmvk	2:188784222-188793895	4.00269	15.8180006666667	-1.94347989718227	7.18799679977985e-08	4.67238222746715e-05
ENSRNOG00000020440	Fads2	1:226114413-226152524	103.589256333333	264.273549666667	-1.31182015585489	9.30818075336786e-08	5.61837357806259e-05
ENSRNOG00000010658	Cth	2:264266984-264293046	128.488835666667	331.812622	-1.31466768349186	1.50163424393075e-07	8.85300691113687e-05
ENSRNOG00000000961	Glt1d1	12:32666635-32740732	5.69305233333333	1.25199033333333	2.22974335899679	2.25236846449791e-07	0.000124129984659753
ENSRNOG00000001442	Por	12:23998411-24046814	172.371833666667	56.0661123333333	1.67521808022756	3.41065248219158e-07	0.000176456022604161
ENSRNOG00000016671	Dtna	18:14471213-14657332	0	0.0170206666666667	-10.597208420165	3.6495620049758e-07	0.000185040092776283
ENSRNOG00000008025	Bend5	5:131257127-131312335	0	0.0645556666666667	-10.7614767705433	3.89810096966894e-07	0.000193766191533485
ENSRNOG00000023778	Gcnt2	17:21634551-21739408	8.96741633333333	3.58356033333333	1.3547830808187	4.97369313334746e-07	0.000242477105045176
ENSRNOG00000030285	Epha3	11:420771-782954	0.632871666666667	2.089852	-1.8023461045096	5.97288785966802e-07	0.000280404963204526
ENSRNOG00000010262	Hdc	3:119057517-119075619	7.87153333333333	0.847593666666667	3.22611327590004	6.61619700408302e-07	0.000304958564091834
ENSRNOG00000014448	Arntl	1:178039063-178137465	0.443848333333333	2.785954	-2.59927012362725	9.21444096215267e-07	0.000409816303213215
ENSRNOG00000005479	Slc1a2	3:92640752-92665644	31.614645	10.2110506666667	1.66801470616176	1.01150650543305e-06	0.000442115541710916
ENSRNOG00000001009	Bri3	12:12322243-12330939	56.997313	24.6460583333333	1.33321826095245	1.21251379668319e-06	0.000520990462029077
ENSRNOG00000022635	Dlg2	1:156552328-157269747	0.0176223333333333	0	12.6068268027207	1.909418404301e-06	0.000793535507662865
ENSRNOG00000036615	RGD1560242	1:241333677-241460868	0.377635	1.37454666666667	-1.89582477931104	4.11258447883519e-06	0.00155609147944703
ENSRNOG00000002478	Insig2	13:37266312-37287458	90.5577546666667	195.915659666667	-1.0605362346343	5.49847013869242e-06	0.00199131023551417
ENSRNOG00000037744	Oas1i	12:42343123-42355131	0.785420333333333	0	12.1845356502515	6.21056655174143e-06	0.0021867232312944
ENSRNOG00000046975	Sult4a1	7:124958546-124982566	0	0.0906286666666667	-10.0677777999166	7.21925915034864e-06	0.00240809787790116
ENSRNOG00000016136	Pdcd1lg2	1:247562202-247627193	0	0.134317	-12.0418688234158	1.02823797157645e-05	0.00334190523300443
ENSRNOG00000040242	Epm2a	1:5448958-5571512	3.70247766666667	1.60992666666667	1.24253242658975	1.08096588121225e-05	0.00336019908355443
ENSRNOG00000046991	RGD1565472	11:39766584-39767802	0.0169683333333333	3.562273	-7.39682351618479	1.08688542799678e-05	0.00336019908355443
ENSRNOG00000008157	Syn2	4:147037179-147195096	0	0.052241	-11.9980634403342	1.10022834096395e-05	0.00336046851467193
ENSRNOG00000013376	Mvd	19:55258905-55268951	1.91362433333333	8.659977	-2.15448371247899	1.13793371175896e-05	0.00343425684842873
ENSRNOG00000014798	RGD1309540	3:80095042-80349145	1.00847066666667	2.56181133333333	-1.30628031028129	1.32314449216544e-05	0.00394623953186896
ENSRNOG00000016516	Mbp	18:79326738-79437310	2.648838	6.497827	-1.26544553970554	1.4931628315675e-05	0.00440153150500786
ENSRNOG00000000658	Acacb	12:48127149-48238887	4.46825066666667	15.4921526666667	-1.76517295773034	1.56526071944718e-05	0.0045610258044489
ENSRNOG00000000902	Hsph1	12:6322668-6341902	23.344626	11.2105893333333	1.1092639955522	1.67470353928121e-05	0.00477027072183348
ENSRNOG00000014585	Cfap53	18:70263359-70329907	0.0956516666666666	0	11.6796253975331	2.00625696767816e-05	0.00558907916347351
ENSRNOG00000000565	Sgpl1	20:30699872-30749940	12.7247126666667	25.4779586666667	-0.954748286644266	2.67383717838334e-05	0.00721111130948893
ENSRNOG00000020254	Per2	9:98555169-98597359	6.99512866666667	2.59123866666667	1.48461513347619	3.0328228080256e-05	0.00809316747434283
ENSRNOG00000014590	Stk33	1:173872736-174047572	0.0336083333333333	0	11.5613502390471	3.48397785402124e-05	0.0090124818956421
ENSRNOG00000012862	Spsb4	8:104840940-104912959	6.64459666666667	1.61705966666667	2.05878631825518	3.64517346276477e-05	0.00933422146005551
ENSRNOG00000056596	Alas1	8:114927722-114940177	130.122899	53.5974556666667	1.34044777875931	3.71766862145626e-05	0.00942466172225376
ENSRNOG00000018740	Ugt1a1	9:95161157-95302822	393.233805333333	209.484471333333	0.949262938248399	3.85429466469976e-05	0.00967427960839639
XLOC_132431	XLOC_132431	8:127837939-127845098	21.5838636666667	9.87956033333333	1.53777465029774	4.40782183386958e-05	0.010889305743941
ENSRNOG00000020698	Rnd2	10:89376530-89380101	68.1716386666667	27.428502	1.34451457128646	4.48496854203435e-05	0.0109325420681839
ENSRNOG00000006280	Pcsk9	5:126031368-126053726	16.204499	36.73926	-1.14473402913071	4.82805489878754e-05	0.0115467943150154
ENSRNOG00000014018	St8sia1	4:177065168-177196180	0.274671333333333	1.05633266666667	-1.88858219936114	5.45108213117674e-05	0.0125627621006783
ENSRNOG00000009700	Dync1i1	4:30807879-31121090	0.014879	0	11.1763142401525	5.52590273541208e-05	0.0126204648869758
ENSRNOG00000030840	Cadm2	11:4174881-4397361	0	0.024428	-11.2358246342932	5.65442070351379e-05	0.0127986802906052
ENSRNOG00000002826	Hsd17b7	13:88288046-88307988	3.23884466666667	8.69155666666667	-1.37328041368555	6.06212214088648e-05	0.013558094434615
ENSRNOG00000000633	Rhobtb1	20:20638537-20766244	14.496078	5.802486	1.45358478061534	6.25808959914692e-05	0.0137955503850412
ENSRNOG00000006663	Usp2	8:48406260-48430885	27.7171503333333	8.54619666666667	1.74642678733345	6.34407319147494e-05	0.0138053091467289
ENSRNOG00000006612	Map2k3	10:47182433-47203753	2.55655733333333	0	14.7691722110441	6.3714298061902e-05	0.0138053091467289
ENSRNOG00000017619	Aldh1a1	1:238222521-238264330	49.77867	26.4998093333333	0.956487261536773	6.61853023554921e-05	0.0142191830509668
ENSRNOG00000015293	Tcte3	1:56970654-56982642	0	0.128110666666667	-9.54865563194495	7.58377240871308e-05	0.0158889433333294
ENSRNOG00000060518	AABR07015057.1	14:46517584-46654177	310.725948333333	74.6907513333333	2.24216568878042	8.23626029116603e-05	0.0171145438230615
ENSRNOG00000004860	Myh9	7:118741110-118792625	0	0.749892333333333	-14.1860129995696	9.73415874897748e-05	0.0198645849721647
ENSRNOG00000000916	LOC103690050	12:7208850-7271872	0.06497	0	10.9870007568377	9.79477386107287e-05	0.0198645849721647
ENSRNOG00000006526	Sema3c	4:14318274-14490446	2.26317366666667	0.485441666666667	2.22784875168145	0.000107021777979328	0.0215326118536027
ENSRNOG00000054549	Lss	20:12842884-12870497	2.79934366666667	6.59950733333333	-1.31316504651345	0.000110408185244869	0.0220390386152966
ENSRNOG00000019542	LOC100910979	18:55576239-55584957	17.165235	36.9611166666667	-1.05085650877753	0.000125075754127479	0.0243907341760439
ENSRNOG00000047651	LOC103690160	1:215214853-215241723	0	0.04032	-9.0588465866166	0.000154704933203006	0.0292680952360404
ENSRNOG00000057072	Slc12a3	19:11105900-11144641	0.585916333333333	0.0544286666666667	3.57177579261139	0.000160591164384153	0.0301566415429827
ENSRNOG00000042193	AABR07034729.1	11:85263536-85430845	1.93192966666667	0.33363	2.62590725264984	0.00016550321076175	0.0306253423067236
ENSRNOG00000013380	Rhov	3:111078619-111087347	0.113338666666667	0	8.94216428632797	0.000176286656899956	0.0321513887702934
ENSRNOG00000061527	Gck	14:86148928-86190659	12.5727336666667	2.82362933333333	2.22310076759751	0.000185835218317106	0.0334121178691982
ENSRNOG00000040108	RGD1565355	4:14001761-14249749	41.6358656666667	11.3649016666667	1.81202311704582	0.000204079339446642	0.0354357214678892
ENSRNOG00000005652	Cntn4	4:138269142-138787525	0.00604733333333333	0	10.5682938168198	0.000211265628566679	0.0358454120222491
ENSRNOG00000000588	Slc16a10	20:45143453-45260119	23.4257273333333	12.8786213333333	0.918520581425558	0.000212193516081351	0.0358454120222491
ENSRNOG00000058416	LOC103691556	2:143951838-143998205	0	0.075127	-10.7033560913711	0.000212589569854874	0.0358454120222491
ENSRNOG00000058904	AABR07040847.1	X:112154759-112159458	9.15047766666667	1.62561833333333	2.50414788530163	0.000212950495246099	0.0358454120222491
ENSRNOG00000006331	Elovl5	8:85259982-85285983	105.044611666667	199.260839	-0.877396157169063	0.000213508627484502	0.0358454120222491
ENSRNOG00000005053	Egln3	6:75050329-75075795	1.48671666666667	0.335149	2.16715053150841	0.00022897393360366	0.0379393345803032
ENSRNOG00000048363	Dnah5	2:80948658-81143447	0	0.00523566666666667	-8.95542733802354	0.000232778970679882	0.0382506025160865
ENSRNOG00000010753	Aig1	1:7816838-8038665	2.29875266666667	1.220543	0.957085881246644	0.000238575117631311	0.038279226627034
ENSRNOG00000046850	Thpol1	11:83868655-83873910	0	0.564684666666667	-10.5015156155464	0.000263113091946617	0.0416886249621168
ENSRNOG00000015149	Nrg4	8:59769886-59849490	5.44434366666667	1.050549	2.76019420555627	0.000280228577314626	0.0438262478203828
ENSRNOG00000007400	Srebf2	7:123381077-123438603	17.545813	32.430618	-0.843526150800991	0.000281790793054412	0.0438262478203828
ENSRNOG00000005269	Srl	10:11240138-11284332	0.0207936666666667	0	8.85500854825419	0.000285004320156095	0.0440557592699827
ENSRNOG00000001926	Cldn1	11:77815181-77830416	6.92295566666667	15.993803	-1.15069407550776	0.000288521942388261	0.0443292106756656
ENSRNOG00000004903	Ebp	X:15049462-15055781	37.0302876666667	70.5389886666667	-0.883120420368144	0.000331411704102043	0.0491322696531631
