# Supplementary material for: Adipocyte-derived exosomes from obstructive sleep apnoea rats aggravate MASLD by TCONS_00039830/miR-455-3p/Smad2 axis
Source: Commun Biol. 2024 Apr 23;7:492. doi: 10.1038/s42003-024-06171-z (PMC11039760; doi:10.1038/s42003-024-06171-z)
Supplement: Supplementary file 4 — Supplementary Data 3 [file 42003_2024_6171_MOESM4_ESM.xls]

gene_id	gene_name	gene_locus	NO_FPKM	C_FPKM	log2FoldChange	pvalue	padj
XLOC_038455	XLOC_038455	14:54652867-54869714	0	0.089276	-13.2027396557124	2.1121339751078e-18	2.69254839146742e-14
XLOC_081391	XLOC_081391	3:28311305-28393001	0	0.198938	-12.2592904736283	6.36413929742871e-12	1.7247044179463e-08
XLOC_073432	XLOC_073432	2:87009317-87038836	0	0.331243333333333	-12.2382433787782	6.76460785200148e-12	1.7247044179463e-08
XLOC_014790	XLOC_014790	1:240793191-240826957	0	0.295319	-12.2606361511804	9.04086306467683e-12	2.04506958511762e-08
XLOC_100432	XLOC_100432	5:7135460-7181603	0.194935	0	12.190861398055	1.536436280453e-11	3.0133061081869e-08
XLOC_028564	XLOC_028564	11:81506674-81517076	128.861565	14.9507996666667	3.07952532864805	2.91314818106522e-10	4.12631255691326e-07
XLOC_007654	XLOC_007654	1:276902838-276929166	0.283702666666667	0	11.8956347325391	5.662938009437e-10	6.27748989080895e-07
ENSRNOG00000040108	RGD1565355	4:14001761-14249749	59.8114113333333	11.3649016666667	2.16043119220591	1.3524577694426e-09	1.43391253967541e-06
XLOC_028569	XLOC_028569	11:81555887-81558175	116.971424	15.7918313333333	2.95650085612013	7.69872764767984e-09	5.45241000292347e-06
XLOC_031980	XLOC_031980	12:46514466-46545642	0.200848	0	11.3632674709652	1.69352694145937e-08	1.10713238203713e-05
XLOC_063866	XLOC_063866	19:493133-511766	16.782299	3.67925566666667	2.23194066875062	2.62567659494263e-08	1.63278659669896e-05
XLOC_081082	XLOC_081082	3:12155006-12176569	0.196421	0	11.0777601032218	6.70202929400865e-08	3.63563699744775e-05
ENSRNOG00000052190	AABR07072602.1	18:53216095-53272041	0.0670323333333333	0	10.9158982982794	9.30916741709801e-08	4.74693064932661e-05
ENSRNOG00000053032	AABR07026921.1	17:4896613-4921065	0	0.127986666666667	-10.5739228293912	7.36729451301179e-07	0.000346011599274902
XLOC_096565	XLOC_096565	4:44669216-44691758	0.150454333333333	0	10.8029282652078	8.434501716459e-07	0.000384010813862212
XLOC_042173	XLOC_042173	14:114704608-114724961	0.128738666666667	0	10.3980506429657	1.08094243753418e-06	0.000467113701480872
XLOC_047119	XLOC_047119	15:106376721-106417796	0.27338	0	12.5262935251218	2.83503670764591e-06	0.00109518327118394
XLOC_032378	XLOC_032378	13:24974730-25011505	1.75536366666667	0.199196666666667	3.09339740954673	2.91024345146421e-06	0.00110745622445569
XLOC_073891	XLOC_073891	2:112427069-112469674	0.254904666666667	0	12.4739188353079	3.13149319497999e-06	0.00117412574263544
XLOC_123114	XLOC_123114	7:77900326-77923833	0.120181333333333	0	10.4702164742852	3.74883649351862e-06	0.00138522224983697
ENSRNOG00000027445	AABR07060293.1	4:66289759-66354274	2.83690433333333	12.0285353333333	-2.04166931796757	4.71182672984638e-06	0.00166851019866894
XLOC_063833	XLOC_063833	19:62110185-62132845	0.000853666666666667	0.323437	-8.38127562141019	6.55032652322024e-06	0.00219746217152662
XLOC_144952	XLOC_144952	X:81090975-81102836	0	0.233427333333333	-10.4379573103778	7.54318929398742e-06	0.00240401442799379
XLOC_009916	XLOC_009916	1:63483218-63503639	0.384834	0	11.9474406203584	1.0888391967625e-05	0.00319092461616743
ENSRNOG00000053708	AABR07063613.1	6:37188670-37206037	0.395764333333333	0	9.87820915805657	1.4637832800948e-05	0.00410116686915351
XLOC_139380	XLOC_139380	KL568162.1:4881812-4928735	0	0.173012	-11.9415009401483	1.65502481875956e-05	0.00458657747598845
XLOC_039203	XLOC_039203	14:94520998-94534242	0	0.211129	-10.3982030001966	1.83963240176685e-05	0.00504336211994061
XLOC_077149	XLOC_077149	2:252732500-252770926	0.192706333333333	0	11.877023155775	1.92553665190691e-05	0.00515506776738892
ENSRNOG00000018413	Per3	5:168086998-168123395	14.6893163333333	6.902761	1.4333713081081	1.9814741183092e-05	0.00515506776738892
XLOC_071941	XLOC_071941	2:20229197-20268097	0	0.191547333333333	-11.8164476565956	2.26509753561475e-05	0.0056589298142193
ENSRNOG00000047986	Sult2a2	1:76152084-76790272	1006.312968	338.121210666667	1.62293604983469	2.26737546615893e-05	0.0056589298142193
XLOC_070338	XLOC_070338	2:208685499-208711425	0.286797333333333	0	11.9035826510055	2.26872378795552e-05	0.0056589298142193
XLOC_016845	XLOC_016845	10:15574117-15585998	0	0.142974333333333	-9.70534782717625	2.40924315310158e-05	0.00583064425916954
XLOC_032501	XLOC_032501	13:33528358-33570434	0.169431	0	11.8242845353308	2.66024829586233e-05	0.00622254041755101
XLOC_031308	XLOC_031308	12:20191681-20247392	0.110240666666667	0	11.5708968860815	4.32946621051042e-05	0.00969878025664713
XLOC_116648	XLOC_116648	7:713226-744246	0.166369	0	11.350161211383	4.76240657933859e-05	0.0103779759099843
XLOC_071935	XLOC_071935	2:20163377-20194020	0	0.183756	-11.4017031208711	6.11836404842873e-05	0.0127863778507163
XLOC_024766	XLOC_024766	11:43606365-43637272	0	0.161576	-11.2496404889017	6.24239570057119e-05	0.0129395220147775
XLOC_034975	XLOC_034975	13:24977501-25011455	0.459785	0.0358853333333333	3.71252960586857	6.86506436916776e-05	0.0137965007539833
ENSRNOG00000057433	AABR07027581.1	17:37687355-37914211	0.025141	0	11.1684091935067	7.05467139827276e-05	0.0139430931759971
XLOC_144122	XLOC_144122	X:37210420-37233212	0.180669333333333	0	11.0718648723947	8.55002461109534e-05	0.0165145020821581
XLOC_046747	XLOC_046747	15:83554763-83592578	0	0.124685333333333	-11.1723733417062	0.000104162119305156	0.0189694099557447
XLOC_097056	XLOC_097056	4:65407594-65417328	0.198645	0	9.91651798753516	0.000106339640533432	0.0191122989723852
XLOC_108702	XLOC_108702	5:164943074-164951008	0.165138333333333	0	9.43603717814464	0.000113967190868678	0.0200393620578469
XLOC_044654	XLOC_044654	15:96308539-96409731	0	0.305989333333333	-13.8768574680915	0.000123068592115735	0.0214397209888094
XLOC_143696	XLOC_143696	X:19732647-19761194	0.133384	0	10.9136765052622	0.000136729374011379	0.0227846543777394
XLOC_129497	XLOC_129497	8:30756657-31041671	0.081416	0	13.478952450702	0.000159890666526781	0.0259654295144383
ENSRNOG00000047746	AABR07000398.1	1:11904369-11973056	184.604212333333	637.128880666667	-1.63393714674781	0.000163323138963105	0.0262781260288674
XLOC_110455	XLOC_110455	6:54839065-54936148	0.364835	0	13.5046623722493	0.000164346172456862	0.0262781260288674
XLOC_066790	XLOC_066790	2:39305911-39314596	0.141496	0	9.27598390935902	0.00016593890377501	0.0262781260288674
XLOC_079185	XLOC_079185	20:5425094-5431131	0.538834666666667	0	10.6727501102594	0.000188073284776558	0.0287132722674438
XLOC_077126	XLOC_077126	2:252419732-252423679	0.255811666666667	0	9.03333943221893	0.000227092671900166	0.0334679466055875
XLOC_026891	XLOC_026891	11:38157910-38178669	0	0.163363666666667	-10.6866324304527	0.000229291945925451	0.0335978589270994
XLOC_138939	XLOC_138939	KL568149.1:84616-90697	0.156818666666667	0	8.92769220218621	0.000284026430425405	0.0407657807356902
XLOC_116937	XLOC_116937	7:10290975-10435082	0.102008666666667	0	12.8751157109344	0.00029741488098712	0.0420255774671972
ENSRNOG00000018233	Gas6	16:81213364-81243757	43.2993663333333	18.007213	1.3182232186151	0.000301673374725766	0.0422607931978468
XLOC_121427	XLOC_121427	7:14879902-14907250	8.71937866666667	4.146755	1.14583010775918	0.000312871375023848	0.0435899922273662
XLOC_109921	XLOC_109921	6:30686787-30859396	0.0809403333333333	0	12.7470107504685	0.000318010715351901	0.0440140357775928
XLOC_097059	XLOC_097059	4:65535068-65598451	2.09527733333333	0.350202666666667	2.77491756434433	0.0003193676113451	0.0440140357775928
XLOC_067286	XLOC_067286	2:60859833-60869989	0	0.269273	-10.4105041641333	0.000336244090389461	0.0456004219604771
ENSRNOG00000057776	AABR07042903.2	19:14432813-14445245	0.110384	0	8.8107217562098	0.000344805183454213	0.0465140368113683
XLOC_142527	XLOC_142527	X:112176875-112198695	0.126527333333333	0	10.4821406998065	0.000350170293206031	0.046989167345163
XLOC_055201	XLOC_055201	17:19153546-19161193	0	0.357748666666667	-10.3986554869463	0.000359229410003156	0.0474332701150552
ENSRNOG00000060065	AABR07063682.1	6:41748132-41775354	0	0.148297333333333	-10.940782480767	0.000360117340044664	0.0474332701150552
XLOC_007603	XLOC_007603	1:275992491-276141662	0	0.09306	-12.7197904151656	0.000376652547992298	0.0492468377621109
XLOC_073704	XLOC_073704	2:102518555-102565704	0	0.292713666666667	-12.7111164065041	0.000381162534138218	0.0495822447468776
