# Supplementary material for: Adipocyte-derived exosomes from obstructive sleep apnoea rats aggravate MASLD by TCONS_00039830/miR-455-3p/Smad2 axis
Source: Commun Biol. 2024 Apr 23;7:492. doi: 10.1038/s42003-024-06171-z (PMC11039760; doi:10.1038/s42003-024-06171-z)
Supplement: Supplementary file 5 — Supplementary Data 4 [file 42003_2024_6171_MOESM5_ESM.xls]

gene_id	gene_name	gene_locus	NO_FPKM	C_FPKM	log2FoldChange	pvalue	padj
ENSRNOG00000016552	Hmgcs1	2:52431601-52445055	38.887278	264.297831333333	-2.69477435264195	9.96745241647564e-27	2.54130166810463e-22
ENSRNOG00000016690	Idi1	17:57976268-57984036	4.25189666666667	32.0421573333333	-2.84460111779207	1.42343978994807e-16	9.14736611575107e-13
ENSRNOG00000012862	Spsb4	8:104840940-104912959	9.39147933333333	1.61705966666667	2.60431332439878	1.43510607401178e-16	9.14736611575107e-13
ENSRNOG00000013072	Plxna4	4:59445767-59809321	0.58162	3.36107633333333	-2.47344058786025	4.51806556639166e-15	2.30385199361443e-11
ENSRNOG00000014448	Arntl	1:178039063-178137465	0.266618	2.785954	-3.31957850166972	5.32844901067687e-13	1.94077337108882e-09
ENSRNOG00000009550	Sqle	7:99609191-99624732	2.78443533333333	24.4903006666667	-3.06502991356171	1.31159758919997e-12	4.18006151678031e-09
ENSRNOG00000013408	Npas2	9:45901741-46081880	0.341172333333333	1.824262	-2.34110987763339	9.62536673259002e-12	2.04506958511762e-08
ENSRNOG00000009019	Slc6a6	4:123642210-123713464	2.549214	10.1422053333333	-1.93382741293428	4.0337374195584e-11	7.28877467834536e-08
XLOC_025976	XLOC_025976	11:81506674-81517081	1372.48055	169.485290666667	3.07746275767993	4.28818717348527e-11	7.28877467834536e-08
ENSRNOG00000016348	Tat	19:41675355-41686229	182.877609333333	621.584228666667	-1.70627847944481	5.94663722823461e-11	9.47596642319186e-08
ENSRNOG00000023778	Gcnt2	17:21634551-21739408	10.6090383333333	3.58356033333333	1.61612272491625	2.23964103502819e-10	3.3589345781811e-07
ENSRNOG00000029370	Abhd3	18:1892413-1946840	14.3218933333333	2.187959	2.76849148479011	3.16108576605514e-10	4.24184435217588e-07
ENSRNOG00000007234	Cyp51	4:27175243-27194018	29.5944463333333	119.087771333333	-1.94425774626352	4.62161156388609e-10	5.89163042164198e-07
ENSRNOG00000013241	Cyp2c24	1:258074860-258139176	0.0969066666666667	2.31430133333333	-4.47611741887579	4.88420038383084e-10	5.92988442791196e-07
ENSRNOG00000020467	Nrep	18:26183647-26214276	12.630446	46.3643783333333	-1.81371994503972	5.23084577063345e-10	6.06207471673048e-07
ENSRNOG00000040108	RGD1565355	4:14001761-14249749	59.8114113333333	11.3649016666667	2.16043119220591	1.3524577694426e-09	1.43391253967541e-06
ENSRNOG00000019189	Acat2	1:47972399-47992653	2.040632	9.96845733333333	-2.22192363403263	1.41931739152042e-09	1.43391253967541e-06
ENSRNOG00000005420	Abcg8	6:7961413-7980708	0.891849	8.02018666666667	-3.09859730094236	1.46225784560561e-09	1.43391253967541e-06
ENSRNOG00000030387	Kng1	11:81421676-81444621	4175.61653666667	632.851216666667	2.79992662174838	1.94340812109214e-09	1.83515309093945e-06
ENSRNOG00000005064	Ube2b	10:37441284-37455022	0	9.583617	-15.9918329466865	2.94596808087457e-09	2.68251436392778e-06
ENSRNOG00000011330	Ces2a	19:59197-64303	120.655995666667	25.6682053333333	2.2737249551865	3.92517935901585e-09	3.34014910826845e-06
ENSRNOG00000032297	Msmo1	16:26859397-26875973	21.1880886666667	91.2117613333333	-2.02620740953499	3.99600228602712e-09	3.34014910826845e-06
ENSRNOG00000000967	Aacs	12:36512393-36555694	0.511124	3.82905	-2.86028937382841	4.06121047836217e-09	3.34014910826845e-06
ENSRNOG00000050944	AABR07065768.1	6:140485452-140587562	1.00103	0	15.4634580475492	5.45426580454588e-09	4.34568627977193e-06
ENSRNOG00000020776	Dhcr7	1:217018916-217034904	17.019067	54.4056156666667	-1.58750419189342	7.09332814505966e-09	5.31916159960121e-06
ENSRNOG00000047933	LOC103690164	10:37032043-37051519	0	5.06045633333333	-15.3370803188336	7.31267774177224e-09	5.32697233440643e-06
ENSRNOG00000058275	Spef2	2:58901939-59181863	0.0259273333333333	0	11.7250712219857	9.90388040012749e-09	6.82457661301758e-06
ENSRNOG00000002478	Insig2	13:37266312-37287458	70.8619106666667	195.915659666667	-1.40866095344104	1.07119277678614e-08	7.18713974656301e-06
ENSRNOG00000037744	Oas1i	12:42343123-42355131	0.382065333333333	0	11.2247033217264	2.23263695864155e-08	1.42308279743812e-05
ENSRNOG00000009875	Akr1b7	4:61850348-61862526	10.5562346666667	0.0850066666666667	6.96002889437074	2.76324202286369e-08	1.67741949083173e-05
ENSRNOG00000059770	AABR07044383.1	20:3791629-3796275	6.83333333333333e-05	8.43129866666667	-12.0863262521258	4.3656411127369e-08	2.58852060024046e-05
ENSRNOG00000017619	Aldh1a1	1:238222521-238264330	66.45105	26.4998093333333	1.40209073791903	4.56000112627299e-08	2.64231337989673e-05
ENSRNOG00000019328	Phgdh	2:200484246-200513564	4.77537633333333	0.599942	3.0514574100257	4.91590430361742e-08	2.78524213611177e-05
ENSRNOG00000062221	Il1rapl2	X:108287068-109851047	0	0.0272436666666667	-14.332053660901	6.18911009724627e-08	3.43038154433459e-05
ENSRNOG00000008050	Stac3	7:70807867-70815270	13.1778066666667	60.5997046666667	-2.13546146728235	8.62013620247628e-08	4.57872901288198e-05
ENSRNOG00000043098	Mt2A	19:11307967-11308740	403.968811333333	113.243896666667	1.88675218429276	1.11576003664212e-07	5.57792507729948e-05
ENSRNOG00000023812	Raver2	5:119903507-119981047	0.0400843333333333	0	10.6271369353229	3.97021373477956e-07	0.000194662633426807
ENSRNOG00000020989	Tm7sf2	1:221425987-221431713	10.352675	39.7450776666667	-1.87324137735928	4.33748568874967e-07	0.000208657613434644
ENSRNOG00000030285	Epha3	11:420771-782954	0.770069666666667	2.089852	-1.43286876837159	7.464166128067e-07	0.000346011599274902
ENSRNOG00000013376	Mvd	19:55258905-55268951	1.99577	8.659977	-2.04946084415027	9.06315606475453e-07	0.00040539338074909
ENSRNOG00000005985	Kcnma1	15:344360-1047956	0.343934	0.0348876666666667	3.32827734207378	9.60207226606178e-07	0.000422093852578468
ENSRNOG00000022635	Dlg2	1:156552328-157269747	0.020193	0	12.8811119997715	1.28911268200152e-06	0.000547786949005181
ENSRNOG00000027938	Jcad	17:55666031-55709780	6.885645	17.412809	-1.32464951987154	1.377474943701e-06	0.000575739363354111
ENSRNOG00000018755	Acss2	3:151032952-151075856	11.9218186666667	31.160099	-1.32933964199276	1.51764149506007e-06	0.000624093347710508
ENSRNOG00000020272	5330417C22Rik	2:211243117-211322719	1.89890833333333	7.12661333333333	-1.82127110506068	1.54589799463858e-06	0.000625622464623891
ENSRNOG00000016791	Chka	1:219077771-219126220	4.479337	13.6542236666667	-1.4980366298187	2.25633969212993e-06	0.00088504056600838
ENSRNOG00000001442	Por	12:23998411-24046814	140.636423666667	56.0661123333333	1.39202139875992	4.22880655313843e-06	0.00154025216969739
ENSRNOG00000016807	Oat	1:204562289-204582070	66.568114	171.892291	-1.3042615215214	4.5888106521278e-06	0.0016478354420655
ENSRNOG00000027445	AABR07060293.1	4:66289759-66354274	2.83690433333333	12.0285353333333	-2.04166931796757	4.71182672984638e-06	0.00166851019866894
ENSRNOG00000030269	Atp2b2	4:145703046-146016325	0.989795333333333	2.68679333333333	-1.37065748298669	4.93137170375939e-06	0.00172233223231575
ENSRNOG00000005438	Pcsk2	3:137618898-137925605	0.006493	0	10.0060924590022	6.23325048854728e-06	0.00211897272608002
ENSRNOG00000014585	Cfap53	18:70263359-70329907	0.132767	0	12.1758711038976	6.68222885874252e-06	0.00221259879198051
ENSRNOG00000009597	Cyp4a1	5:134492756-134507154	63.8029683333333	30.3366436666667	1.13661667593615	7.04461953865343e-06	0.00230268743278856
ENSRNOG00000010714	Fgl1	16:54153054-54188181	871.359782	363.285848	1.32754088231719	7.47022018213719e-06	0.00240401442799379
ENSRNOG00000006859	Insig1	4:342302-350715	42.3489496666667	223.928711	-2.1696179011598	7.7159597094386e-06	0.00242871739199811
ENSRNOG00000047967	Arhgef19	5:159755535-159773699	5.75809633333333	16.0678636666667	-1.40609419604163	7.99198780665971e-06	0.00248492342827556
ENSRNOG00000040151	Sdr16c6	5:16972547-16995521	0.009209	1.17184466666667	-6.83353971036112	8.44225116929387e-06	0.00259329681701586
ENSRNOG00000020308	Ech1	1:87009730-87016005	83.2720436666667	36.5075316666667	1.25741155508845	1.00304753560078e-05	0.00304448809139017
ENSRNOG00000038190	Dok6	18:86420361-86878142	0.0180406666666667	0	12.0232731815953	1.07500523199805e-05	0.0031870155110491
ENSRNOG00000008157	Syn2	4:147037179-147195096	0	0.052241	-12.0079167380669	1.14330803772477e-05	0.00327525637413827
ENSRNOG00000040242	Epm2a	1:5448958-5571512	3.47504866666667	1.60992666666667	1.17312364329718	1.4272353834001e-05	0.00404319925946321
ENSRNOG00000021314	Fdft1	15:46339249-46367302	28.9936	62.3390286666667	-1.03872096007406	1.89263050166759e-05	0.00513345822026776
ENSRNOG00000025764	AC128848.1	19:11302125-11303136	547.978332666667	233.539871	1.30210368838939	1.97462341653421e-05	0.00515506776738892
ENSRNOG00000018413	Per3	5:168086998-168123395	14.6893163333333	6.902761	1.4333713081081	1.9814741183092e-05	0.00515506776738892
ENSRNOG00000016356	Got1	1:263246248-263269762	31.3787586666667	66.2599893333333	-1.01424390538607	2.20991286168944e-05	0.0056589298142193
ENSRNOG00000047986	Sult2a2	1:76152084-76790272	1006.312968	338.121210666667	1.62293604983469	2.26737546615893e-05	0.0056589298142193
ENSRNOG00000043377	Fdps	2:188392858-188413219	65.2136563333333	167.488489666667	-1.27570956921503	2.28612241474972e-05	0.0056589298142193
ENSRNOG00000009488	Cyp7a1	5:19358734-19368431	219.667669	66.6064356666667	1.78101979263216	2.35893020716248e-05	0.00578300813094372
ENSRNOG00000012436	Adh1	2:243550627-243687857	1090.29683466667	547.380351	1.06203471163969	2.42409904091611e-05	0.00583064425916954
ENSRNOG00000012415	Mpc1	1:53026536-53038301	37.1684836666667	88.4152703333333	-1.10770342602173	2.57194450987257e-05	0.00612843899287019
ENSRNOG00000009700	Dync1i1	4:30807879-31121090	0.0191173333333333	0	11.604295269148	2.6306051096753e-05	0.00621017665521124
ENSRNOG00000003738	Ush2a	13:106751625-107427329	0.445332333333333	0.136628	1.78053090446687	2.87623159946517e-05	0.00660652259999675
ENSRNOG00000016166	Pdlim1	1:259308296-259357056	25.6797313333333	12.8368663333333	1.06985597522093	2.93874938004135e-05	0.00668985305299414
ENSRNOG00000010262	Hdc	3:119057517-119075619	3.514655	0.847593666666667	2.1380299095393	4.33660554305685e-05	0.00969878025664713
ENSRNOG00000011161	Slc2a12	1:24003625-24056373	1.62992766666667	0.262748666666667	2.70631891075428	4.56152448612628e-05	0.01002591623261
ENSRNOG00000013973	Lcn2	3:11414186-11417546	9.89071733333333	1.65476933333333	2.64384477545613	4.80369923749278e-05	0.0103792470982302
ENSRNOG00000011200	Bhmt	2:23236575-23256158	528.180959	1337.06201133333	-1.28357571122701	5.20860116522401e-05	0.0111595374208867
ENSRNOG00000009738	LOC108348453	16:6434468-6478396	0	0.117123	-11.2767882624743	5.39212028266101e-05	0.0114564582272271
ENSRNOG00000030840	Cadm2	11:4174881-4397361	0	0.024428	-11.2456762480659	5.75884978320052e-05	0.0121345152126017
ENSRNOG00000007546	Asns	4:33743364-33761163	5.17563833333333	0.938598	2.50303968483646	6.67730396673817e-05	0.0137293985432223
ENSRNOG00000007564	Evc	14:78213635-78254910	4.42237366666667	0.827681666666667	2.49161307543517	6.86302970093374e-05	0.0137965007539833
ENSRNOG00000017821	Agxt2	2:60337667-60379420	28.955398	70.2894146666667	-1.22498595097772	6.90889633172295e-05	0.0137965007539833
ENSRNOG00000019118	Slc13a3	3:162084315-162147393	28.1333066666667	12.8597903333333	1.19861118951083	6.92638883162013e-05	0.0137965007539833
ENSRNOG00000049161	LOC100360690	1:252154616-252167752	0	0.0934006666666667	-9.240210825934	7.84087308039202e-05	0.0153777615428981
ENSRNOG00000054181	LOC100361547	1:148240504-148287217	18.9340533333333	5.473423	1.84071781117002	8.04182286997087e-05	0.0156514744956319
ENSRNOG00000012442	Cemip	1:146069771-146226462	0.99995	0.420614666666667	1.32986610329795	9.05305557285647e-05	0.0173546394650788
ENSRNOG00000057089	LOC103691744	2:264746485-264765085	59.721147	154.959452	-1.28928687420604	9.28799345116108e-05	0.0176721403754331
ENSRNOG00000042620	Marveld1	1:261389804-261393736	6.00750066666667	26.027026	-2.06625067715921	9.44695449865789e-05	0.0178414482887246
ENSRNOG00000030729	C4b	20:4302344-4316715	149.075432	67.9413883333333	1.19870563132605	9.60760735673341e-05	0.0178950668245405
ENSRNOG00000024501	Rgs3	5:78428669-78567288	14.499944	6.95385833333333	1.19044797867035	9.61572072074855e-05	0.0178950668245405
ENSRNOG00000014018	St8sia1	4:177065168-177196180	0.211865333333333	1.05633266666667	-2.2635180438426	9.81357177270865e-05	0.0181309294142739
ENSRNOG00000046449	LOC100912228	4:79573998-79581208	0.546792666666667	0	10.984757541258	9.97153389936296e-05	0.018290232251666
ENSRNOG00000004013	Grip1	7:64672722-64864404	0	0.0242106666666667	-9.33914665216195	0.000106445970116046	0.0191122989723852
ENSRNOG00000011820	Acpp	8:112834707-112884077	2.36891633333333	6.4431	-1.33556896438867	0.000109287727728118	0.0194853140290636
ENSRNOG00000013971	Psat1	1:233124092-233145941	5.856951	1.31043233333333	2.18312614576553	0.000110363219850929	0.0195404212036062
ENSRNOG00000019481	Cyp8b1	8:130548418-130550388	99.1172436666667	228.794393	-1.13633657540113	0.000123613075986625	0.0214397209888094
ENSRNOG00000030098	Trim71	8:122553015-122604787	0	0.021488	-9.09278719374354	0.000130077289358151	0.022334030930753
ENSRNOG00000006526	Sema3c	4:14318274-14490446	1.364461	0.485441666666667	1.54965636606845	0.000130521282110221	0.022334030930753
ENSRNOG00000029744	Ces2j	19:487723-494937	5.95073766666667	1.258721	2.28006482033192	0.000131632469442108	0.0223740096059732
ENSRNOG00000002826	Hsd17b7	13:88288046-88307988	3.521972	8.69155666666667	-1.30708138004053	0.000135585762227613	0.0227846543777394
ENSRNOG00000057557	Prlr	2:60131776-60325692	21.8930836666667	2.91690833333333	2.96945043192445	0.000149651416711108	0.0246162098094608
ENSRNOG00000010753	Aig1	1:7816838-8038665	2.250995	1.220543	0.954836401710675	0.000159047987192984	0.0259654295144383
ENSRNOG00000047746	AABR07000398.1	1:11904369-11973056	184.604212333333	637.128880666667	-1.63393714674781	0.000163323138963105	0.0262781260288674
ENSRNOG00000049895	LOC100910143	14:2410342-2438592	0	0.844243	-13.5560630511113	0.000165583536320215	0.0262781260288674
ENSRNOG00000053118	LOC103694867	KL568417.1:15968-35620	0	1.21476733333333	-13.5016279468724	0.00017852913545159	0.0277547490089862
ENSRNOG00000032959	Adh7	2:243502073-243516532	13.3133256666667	5.75660433333333	1.28623927239823	0.000181662546199595	0.0280589563857509
ENSRNOG00000016403	Olah	17:78879058-78903967	0	0.0400836666666667	-8.95816201635924	0.000192718615150468	0.0291899787797267
ENSRNOG00000004155	Samd14	10:82823918-82833867	0	0.110598333333333	-9.11015239966443	0.000193485504148644	0.0291899787797267
ENSRNOG00000042785	Sesn2	5:150684133-150704117	5.283469	13.3474276666667	-1.28278723485652	0.00021839151593254	0.0327535887659766
ENSRNOG00000048363	Dnah5	2:80948658-81143447	0	0.00523566666666667	-8.96526327279654	0.000224705287784677	0.0334679466055875
ENSRNOG00000002417	Serpinb10	13:27465930-27483799	0.0553093333333333	0	9.01704219796452	0.000226926625348012	0.0334679466055875
ENSRNOG00000056847	Gsta3	9:27357530-27417023	8.43905166666667	3.92377166666667	1.17472581530707	0.000245412084755894	0.0355512870053197
ENSRNOG00000020696	Pmvk	2:188784222-188793895	6.10884366666667	15.8180006666667	-1.31476642050516	0.000284765943164438	0.0407657807356902
XLOC_132431	XLOC_132431	8:127837939-127845098	24.215815	9.87956033333333	1.65455268338876	0.000286204689037047	0.0407657807356902
ENSRNOG00000033915	Gpt	7:117759083-117761931	21.058085	59.0255153333333	-1.41787877283288	0.000298345996295995	0.0420255774671972
ENSRNOG00000018233	Gas6	16:81213364-81243757	43.2993663333333	18.007213	1.3182232186151	0.000301673374725766	0.0422607931978468
ENSRNOG00000021924	Cyp2c22	1:259257657-259287684	1250.592611	619.786072	1.08821881248993	0.000325169177992478	0.0443342960539905
ENSRNOG00000031211	Acsm5	1:189233141-189272172	32.658329	17.931627	1.27738556386584	0.000358600234071927	0.0474332701150552
ENSRNOG00000014532	Lbp	3:154786215-154813464	66.8346403333333	29.2882463333333	1.25776180138363	0.000360921493658641	0.0474332701150552
