# Supplementary material for: Adipocyte-derived exosomes from obstructive sleep apnoea rats aggravate MASLD by TCONS_00039830/miR-455-3p/Smad2 axis
Source: Commun Biol. 2024 Apr 23;7:492. doi: 10.1038/s42003-024-06171-z (PMC11039760; doi:10.1038/s42003-024-06171-z)
Supplement: Supplementary file 6 — Supplementary Data 5 [file 42003_2024_6171_MOESM6_ESM.xls]

gene_id	gene_name	gene_locus	NO_FPKM	N_FPKM	log2FoldChange	pvalue	padj
XLOC_023928	XLOC_023928	11:29691-83588	0.558646333333333	0	13.8891296879215	3.24387819719835e-19	2.74669979884109e-15
XLOC_024831	XLOC_024831	11:46336035-46422745	0.242843	0	13.3821255874575	1.62009975682888e-17	1.02884435057418e-13
XLOC_054452	XLOC_054452	17:87027895-87056160	0	0.614718666666667	-13.0624393682239	3.52314798430969e-14	1.7899001019487e-10
XLOC_083294	XLOC_083294	3:101557338-101595129	0.202155666666667	0	11.9307355674472	1.27560544922956e-10	2.69519183128387e-07
ENSRNOG00000053591	AABR07013085.1	2:222721245-222783356	0	0.15045	-11.9549611241439	1.06850238873356e-08	1.69638110491312e-05
XLOC_064568	XLOC_064568	19:26449489-26522637	0.0676756666666667	0	11.3470985969701	9.25516473331486e-08	0.000112216986252353
XLOC_031522	XLOC_031522	12:27155716-27441199	0	0.167601333333333	-14.4995222308708	1.00969424162002e-07	0.000116582968752871
XLOC_061383	XLOC_061383	18:70240010-70248178	0.446046333333333	0	10.9018224386681	3.78900647637661e-07	0.000384993370051675
XLOC_070349	XLOC_070349	2:209200437-209275985	0.210211	0	12.9945195689513	9.59452085888815e-07	0.000812400062858256
XLOC_044004	XLOC_044004	15:52846444-52919635	0.171552333333333	0	12.6765246254579	2.13632045761719e-06	0.00159608271365858
XLOC_043899	XLOC_043899	15:49310457-49387708	0	0.150559666666667	-12.5103047861054	2.75660509415363e-06	0.00183289652423876
XLOC_062466	XLOC_062466	19:28986044-29270442	0.366050666666667	0.00734433333333333	5.63367228362939	3.46394566723681e-06	0.00204879481362059
XLOC_049913	XLOC_049913	16:19562338-19573520	0	0.262363666666667	-10.4990038393575	3.48040804089234e-06	0.00204879481362059
XLOC_073891	XLOC_073891	2:112427069-112469674	0.254904666666667	0	12.4691224765033	3.54881394375663e-06	0.00204879481362059
XLOC_115450	XLOC_115450	6:102105360-102140561	0.332830333333333	0	12.5957130015724	4.17458347140757e-06	0.00235650598534878
XLOC_123114	XLOC_123114	7:77900326-77923833	0.120181333333333	0	10.4802147985967	4.72088202928772e-06	0.00255148607038227
XLOC_000254	XLOC_000254	1:11793518-11804083	0.220441666666667	0	10.2518357020791	6.20023902780275e-06	0.00321425452620909
XLOC_063968	XLOC_063968	19:9300039-9399173	0	0.128323333333333	-12.5882048637548	6.35503699832121e-06	0.00322861299662711
XLOC_075711	XLOC_075711	2:194347415-194403209	0.129320666666667	0	11.8785809925777	1.54795335146186e-05	0.00710023873337573
XLOC_040740	XLOC_040740	14:47988268-48022734	0	0.187532666666667	-11.703439265425	2.33055826196606e-05	0.00986680682841032
XLOC_032501	XLOC_032501	13:33528358-33570434	0.169431	0	11.8205111134066	3.035048700639e-05	0.0116812586505503
XLOC_103604	XLOC_103604	5:142157732-142192964	0.146833333333333	0	11.3967189220989	4.54559284875381e-05	0.0153956199392059
XLOC_031308	XLOC_031308	12:20191681-20247392	0.110240666666667	0	11.5835126454092	4.64615598795052e-05	0.0155291650534104
XLOC_081825	XLOC_081825	3:46366191-46446886	1.384608	4.40942833333333	-1.59990094259077	4.862008000749e-05	0.0156659043525526
XLOC_017643	XLOC_017643	10:47826548-47857320	0	0.179385333333333	-11.4707609427797	5.947620928985e-05	0.0182025863660334
ENSRNOG00000059338	LOC102549714	7:60282326-60323609	1.577537	0	14.6271897155802	6.47638849519571e-05	0.0193544965358778
XLOC_052240	XLOC_052240	17:9048937-9058389	0.148267666666667	0	9.49079363929156	6.58261054225543e-05	0.0194431945342293
ENSRNOG00000050220	Nrxn1	6:13886740-15191660	1.31286233333333	2.170447	-1.02109394320275	8.58656242605882e-05	0.0242350954163051
ENSRNOG00000054984	AABR07026483.1	16:78236947-78404678	0	0.025641	-11.0723976334812	0.000103896961992083	0.0283817318464952
XLOC_019485	XLOC_019485	10:98549777-98555906	0.232182	0	9.5144749096147	0.000105026485850348	0.0283817318464952
XLOC_094698	XLOC_094698	4:148013928-148090343	0.00949733333333333	0.304003666666667	-5.01911910420901	0.000108109780474831	0.028606298371059
XLOC_083850	XLOC_083850	3:119948249-119973441	0.158137333333333	0	11.0418173797837	0.00012732763547815	0.0323437659641597
XLOC_058188	XLOC_058188	18:38548634-38573338	0	0.174706	-11.0364392026207	0.000137910044042287	0.0345010965042547
XLOC_038455	XLOC_038455	14:54652867-54869714	0	0.119780333333333	-13.607066927406	0.000138536801961813	0.0345010965042547
XLOC_108702	XLOC_108702	5:164943074-164951008	0.165138333333333	0	9.43651383594394	0.000143802980898421	0.0354648866095309
XLOC_129497	XLOC_129497	8:30756657-31041671	0.081416	0	13.4948959794525	0.000159358923608997	0.0389234170914975
ENSRNOG00000005341	Upp2	3:44806106-44852739	22.4177136666667	35.573581	-1.56257793010072	0.00016204603795885	0.0392027948212448
XLOC_040474	XLOC_040474	14:36687075-36706806	0	0.221384333333333	-11.047187246534	0.00017480607289454	0.0411150357746954
XLOC_077344	XLOC_077344	2:262914130-263212506	0.388341666666667	0.125198666666667	1.67433729221056	0.000200593217963502	0.0459051254298097
ENSRNOG00000058571	AABR07024542.1	16:4439102-4446046	0.142908333333333	0	9.0192274622043	0.000202541380727079	0.0459371085109754
XLOC_029098	XLOC_029098	12:8356268-8491707	0	0.145478	-13.2085978703204	0.000207603410883446	0.0466685118872681
XLOC_045301	XLOC_045301	15:18199706-18219188	0	0.181163	-10.7513137011413	0.000214573571999245	0.0473965032689114
XLOC_079557	XLOC_079557	20:15538599-15562494	0	0.149218333333333	-10.8553306597343	0.000222711748807508	0.0483531952410967
XLOC_089178	XLOC_089178	3:115009511-115076919	0.0451733333333333	0	10.6221876774493	0.00023055608513013	0.0488048806206297
