# Supplementary material for: Adipocyte-derived exosomes from obstructive sleep apnoea rats aggravate MASLD by TCONS_00039830/miR-455-3p/Smad2 axis
Source: Commun Biol. 2024 Apr 23;7:492. doi: 10.1038/s42003-024-06171-z (PMC11039760; doi:10.1038/s42003-024-06171-z)
Supplement: Supplementary file 7 — Supplementary Data 6 [file 42003_2024_6171_MOESM7_ESM.xls]

gene_id	gene_name	gene_locus	NO_FPKM	N_FPKM	log2FoldChange	pvalue	padj
ENSRNOG00000049895	LOC100910143	14:2410342-2438592	0	2.813015	-15.2905131897916	1.33435926488672e-53	3.38953940466525e-49
ENSRNOG00000057165	AABR07034730.3	11:85508300-85619188	1.119296	6.35145533333333	-2.42087818813213	1.32467697819303e-12	5.60824076667658e-09
ENSRNOG00000052287	Bsph1	1:75748916-75789785	0.212552	0	12.047002159801	6.82555342630153e-11	2.16728385168639e-07
ENSRNOG00000016348	Tat	19:41675355-41686229	182.877609333333	776.689758333333	-2.06954779281476	1.23168868096935e-10	2.69519183128387e-07
ENSRNOG00000010799	Noct	2:140286661-140306869	1.104231	8.963192	-3.01430996123119	1.30314685538215e-10	2.69519183128387e-07
ENSRNOG00000003878	Thsd7b	13:46169963-46930858	0.007864	0	11.5845960747963	1.57825570444957e-09	2.86363224317343e-06
ENSRNOG00000046184	RGD1561143	12:21866077-21923281	0.0861013333333333	0	11.3084074647354	8.09321127132125e-09	1.37055835142735e-05
ENSRNOG00000053118	LOC103694867	KL568417.1:15968-35620	0	2.64182766666667	-14.7076272761101	2.02353317131504e-08	3.02363468339674e-05
ENSRNOG00000003330	Acsf2	10:82284720-82326771	19.8797083333333	6.93148766666667	1.55208379488595	4.40272817978819e-08	6.21322784572109e-05
ENSRNOG00000025764	AC128848.1	19:11302125-11303136	547.978332666667	136.472743	2.04279958991701	7.15917124431194e-08	9.57143515515853e-05
ENSRNOG00000009875	Akr1b7	4:61850348-61862526	10.5562346666667	0.0593476666666667	7.4862744458648	9.27705185142674e-08	0.000112216986252353
ENSRNOG00000023465	Depp1	4:148782479-148784562	13.3965416666667	70.0576086666667	-2.38132394578686	2.31071942657755e-07	0.000255203890756187
ENSRNOG00000016671	Dtna	18:14471213-14657332	0.0203993333333333	0	10.9573956734686	2.54960547875465e-07	0.000269854493213857
ENSRNOG00000062221	Il1rapl2	X:108287068-109851047	0	0.0146553333333333	-13.5368602188258	4.73782240930552e-07	0.00046288524938915
ENSRNOG00000043098	Mt2A	19:11307967-11308740	403.968811333333	91.820187	2.15948612385444	7.59943026143292e-07	0.000714965657410811
ENSRNOG00000016807	Oat	1:204562289-204582070	66.568114	162.503311	-1.26453863931133	8.28039155010883e-07	0.000751208950556659
ENSRNOG00000015675	Nell1	1:105349069-106218958	0.017647	0	12.965695713241	1.13489091304609e-06	0.000929951579780541
ENSRNOG00000056847	Gsta3	9:27357530-27417023	8.43905166666667	3.22871366666667	1.44988872075391	1.40102756731796e-06	0.00111215319578159
ENSRNOG00000056135	Tsc22d3	X:111884295-111917665	20.0145446666667	52.604619	-1.383177599373	1.72240831521408e-06	0.00132583684918388
ENSRNOG00000007483	Ccnf	10:13594687-13619935	4.84784166666667	0.642684666666667	2.98270521991036	2.47328208255919e-06	0.0017950374703191
ENSRNOG00000038047	Mt1	17:78793336-78793724	262.512609	60.0631986666667	2.15208054148494	2.58997115295132e-06	0.00181749196022079
ENSRNOG00000004860	Myh9	7:118741110-118792625	0.714385666666667	0	14.1927105113	2.64731920825798e-06	0.00181749196022079
ENSRNOG00000008806	Clip4	6:23222021-23316962	0.0427706666666667	0	10.2955258195321	2.81406835860608e-06	0.00183289652423876
ENSRNOG00000014090	Retsat	4:100465170-100474301	87.1210796666667	319.092590333333	-1.87777837045144	3.48015395467056e-06	0.00204879481362059
ENSRNOG00000061527	Gck	14:86148928-86190659	2.88738366666667	12.5727336666667	-2.09995829794339	6.75240768779525e-06	0.003363228629125
ENSRNOG00000016136	Pdcd1lg2	1:247562202-247627193	0.0313036666666667	0	10.0412117270305	7.81531157146581e-06	0.00381777970266105
ENSRNOG00000000368	Grik2	20:53789760-54517709	0	0.011855	-12.0004370295462	1.24783604510417e-05	0.00586991318846964
ENSRNOG00000033942	Grin2a	10:5930298-6119990	0.0393256666666667	0	11.869424705065	1.56528371415259e-05	0.00710023873337573
ENSRNOG00000002369	Rgs8	13:71086745-71141075	0.0666036666666667	0	10.0678155586482	2.20522794490804e-05	0.00949444072144983
ENSRNOG00000017821	Agxt2	2:60337667-60379420	28.955398	60.6306036666667	-1.04019132298393	2.38823868359178e-05	0.00994525230173745
ENSRNOG00000008050	Stac3	7:70807867-70815270	13.1778066666667	45.4412856666667	-1.77780241578765	2.59056871571182e-05	0.0106138107284696
ENSRNOG00000010731	Gpm6a	16:39367692-39719187	5.00088966666667	12.1489523333333	-1.24010008000299	2.86073668181525e-05	0.0113957881078367
ENSRNOG00000009738	LOC108348453	16:6434468-6478396	0	0.146190666666667	-11.6581929787713	2.93128608650244e-05	0.0114554660260515
ENSRNOG00000024501	Rgs3	5:78428669-78567288	14.499944	6.648393	1.2943031197009	3.25743912180472e-05	0.0121684512606005
ENSRNOG00000039197	LOC108348074	5:64476317-64542645	0.0295976666666667	0	10.0204064867644	3.44881267202362e-05	0.0126966289122817
ENSRNOG00000036758	Iqck	1:188571953-188688700	0.049844	0	11.5832744192713	3.85321061041963e-05	0.0139827508465542
ENSRNOG00000014590	Stk33	1:173872736-174047572	0	0.0336083333333333	-11.5626837192523	3.98948210599962e-05	0.0142733555572679
ENSRNOG00000017067	Haus1	18:74141481-74151950	0	0.508521	-11.3775450873063	4.05231663138483e-05	0.0142967982042274
ENSRNOG00000012067	Fam111a	1:229003961-229019527	3.93592966666667	0.101705	5.29077830547967	4.52444565162285e-05	0.0153956199392059
ENSRNOG00000017601	Srd5a1	1:36320461-36354756	125.273382666667	33.4515033333333	1.94708061334755	4.79194547005757e-05	0.0156659043525526
ENSRNOG00000002345	Rasgef1b	14:11988671-12027381	10.3670563333333	29.195764	-1.47597755088273	4.98161089952083e-05	0.0158178600087035
ENSRNOG00000005064	Ube2b	10:37441284-37455022	0	4.11390066666667	-14.7284346066017	5.48571150197492e-05	0.0172034621695268
ENSRNOG00000006612	Map2k3	10:47182433-47203753	0	2.55655733333333	-14.7693299298164	6.42739353633847e-05	0.0193544965358778
ENSRNOG00000059770	AABR07044383.1	20:3791629-3796275	6.83333333333333e-05	1.851705	-10.0039501128332	7.91878381750889e-05	0.0228582893786774
ENSRNOG00000001766	Tfrc	11:71397383-71419223	12.3505333333333	32.7507366666667	-1.37145340766473	8.32856342740062e-05	0.0237710301329023
ENSRNOG00000050220	Nrxn1	6:13886740-15191660	1.31286233333333	2.170447	-1.02109394320275	8.58656242605882e-05	0.0242350954163051
ENSRNOG00000009350	Sez6	10:64865805-64915148	18.0558063333333	37.6391866666667	-1.03073799830228	9.3559146663541e-05	0.0261163675115085
ENSRNOG00000047933	LOC103690164	10:37032043-37051519	0	2.00985033333333	-14.0915901051409	0.00010476765301106	0.0283817318464952
ENSRNOG00000061091	AABR07045071.1	20:33492759-33521118	0	0.220809	-11.5596534165862	0.000107871900700889	0.028606298371059
ENSRNOG00000001009	Bri3	12:12322243-12330939	26.3464426666667	56.997313	-1.13820401695838	0.000109642306344573	0.0287127202656169
ENSRNOG00000045772	LOC100911545	4:154423209-154472924	21.920391	6.45231766666667	1.81915619790133	0.000120844116428955	0.0313232882196766
ENSRNOG00000005341	Upp2	3:44806106-44852739	22.4177136666667	35.573581	-1.56257793010072	0.00016204603795885	0.0392027948212448
ENSRNOG00000001963	Mx2	11:38035450-38059950	3.88578633333333	12.3775893333333	-1.6457193045174	0.000168766075134969	0.0402577276366894
ENSRNOG00000009730	Cyp7b1	2:102701903-102871257	4.77953966666667	11.526133	-1.21828838621577	0.000169576287580733	0.0402577276366894
ENSRNOG00000046850	Thpol1	11:83868655-83873910	0.624934333333333	0	10.7489572354447	0.000190066350990026	0.0442266603613207
ENSRNOG00000014948	Osgin1	19:52077109-52085496	49.0036483333333	20.1411566666667	1.31174429296442	0.0001915177009584	0.0442266603613207
ENSRNOG00000027697	Nmnat2	13:70379346-70559458	0.0187383333333333	0	10.6601138216565	0.000212882708968162	0.0473965032689114
ENSRNOG00000058460	AABR07051551.2	3:16846412-17139987	1.79635766666667	4.98110133333333	-1.47326094898815	0.000220642167871685	0.0483168305885909
ENSRNOG00000006675	Fabp1	4:99063181-99066954	694.974324666667	353.208862333333	0.995437125865754	0.000226711188868294	0.0488043866070543
ENSRNOG00000016356	Got1	1:263246248-263269762	31.3787586666667	67.5316516666667	-1.09176970979212	0.000228821724144553	0.0488048806206297
ENSRNOG00000005652	Cntn4	4:138269142-138787525	0	0.00604733333333333	-10.5742769733359	0.000236459376670706	0.0496408354230518
